# Supplementary material for: Pyviko: an automated Python tool to design gene knockouts in complex viruses with overlapping genes
Source: BMC Microbiol. 2017 Jan 7;17:12. doi: 10.1186/s12866-016-0920-3 (PMC5219722; doi:10.1186/s12866-016-0920-3)
Supplement: Additional file 1: — A Python script showcasing the ability of Pyviko to generate mutants in a batched fashion, taking input from FASTA files and writing mutagenesis results to FASTA. Additional file 1 also shows many of the options available when searching sequences, including filtering for mutants that add or remove a restriction site and including or excluding mutants that perturb the start codon. (PY 787 bytes) [file 12866_2016_920_MOESM1_ESM.py]

# -*- coding: utf-8 -*-
'''
Script to batch process multiple FASTA files.
'''
from pyviko import core, mutation

##read files
#assumes genes are in the same order in both files
#i.e. nth gene in `ovr` overlaps nth gene in toKO
ovr = core.readFasta('overlapping.fasta')
toKO = core.readFasta('targets.fasta')

##individually process each gene-overprinted gene pair
for i in range(len(toKO)):
	#find all mutants
	m = mutation.Mutant(toKO[i][1],numMutations=1,regEx=True)
	m.setOverGene(overSeq = ovr[i][1])
	#print the first five mutants enforcing restriction site changes
	print m.findMutants(ignoreRxSites = False, rSiteLength='all')[:5]
	print
	#print the first five mutants without taking restriction sites into account
	print m.findMutants()[:5]
	print "processed "+str(i+1)		
	print
