# Supplementary material for: Pyviko: an automated Python tool to design gene knockouts in complex viruses with overlapping genes
Source: BMC Microbiol. 2017 Jan 7;17:12. doi: 10.1186/s12866-016-0920-3 (PMC5219722; doi:10.1186/s12866-016-0920-3)
Supplement: Additional file 3: — A Python script that retrieves a viral genome sequence (HIV-1 NL4-3) from the NCBI Nucleotide database via Biopython, generates a knockout for a target overprinted gene (vpr is overprinted by vif) with Pyviko, then uses Pydna to design primers for molecular cloning. (PY 1 kb) [file 12866_2016_920_MOESM3_ESM.py]

# -*- coding: utf-8 -*-
"""
Script to import genes from GenBank with Biopython, knock them out using Pyviko, design Gibson assembly using Pydna.
Gene pair: HIV-1 Vif, which overprints into Vpr
"""

from Bio import Entrez, SeqIO
from pyviko import mutation, core
import pydna

#Biopython: get sequences
Entrez.email = "ltaylor7@tulane.edu"

handle = Entrez.efetch(db="nuccore", id=['U26942.1'], rettype="gb", retmode="text")
results = SeqIO.parse(handle, "gb")
for genome in results:
	for feature in genome.features:
		if feature.type == 'CDS':
			if feature.qualifiers['gene'][0].lower() == 'vpr':
				vpr_seq= str(genome.seq[feature.location.start:feature.location.end])
			elif feature.qualifiers['gene'][0].lower() == 'vif':
				vif_seq = str(genome.seq[feature.location.start:feature.location.end])
	break #should only be one
	
#Pyviko: make knockout
m = mutation.Mutant(vpr_seq,numMutations=1,regEx=True)
m.setOverGene(overSeq = vif_seq)
mutant = m.findMutants(ignoreRxSites = False, rSiteLength='all')[0]
mutant_sequence = core.seqify(core.insertMutation(core.codonify(m.seq),mutant[0]))

#Pydna: primer design and validation
p_seq = pydna.Dseqrecord(mutant_sequence[mutant[0][0]*3-15:mutant[0][0]*3+15])
print p_seq
primer_f, primer_r = pydna.cloning_primers(p_seq, 28, 35)
print primer_f
print
print primer_r
product = pydna.pcr(primer_f, primer_r, p_seq)
print product
