# Supplementary material for: Pyviko: an automated Python tool to design gene knockouts in complex viruses with overlapping genes
Source: BMC Microbiol. 2017 Jan 7;17:12. doi: 10.1186/s12866-016-0920-3 (PMC5219722; doi:10.1186/s12866-016-0920-3)
Supplement: Additional file 4: — A Python script containing a variety of examples of mutagenesis design involving overprinted genes: mutagenesis of hydrophobic to non-hydrophobic amino acid residues in the target gene, identification of all mutations in the overprinted region that do not change the polypeptide sequence of the overlapped gene, and generating a sequence that scrambles the amino acids of the target gene without changing the amino acids of the overlapped gene. (PY 4 kb) [file 12866_2016_920_MOESM4_ESM.py]

# -*- coding: utf-8 -*-
"""
Script containing a variety of examples of 
mutagenesis design involving overprinted genes.
Target gene/overprinted gene pair used is Vpr/
Vif from HIV-1. 
Overlap:
`----------Vif--------->          `
`                 ------Vpr------>`
"""
from pyviko import core, mutation, restriction

vpr_seq = 'atggaacaagccccagaagaccaagggccacagagggagccatacaatgaatggacactagagcttttagaggaacttaagagtgaagctgttagacattttcctaggatatggctccataacttaggacaacatatctatgaaacttacggggatacttgggcaggagtggaagccataataagaattctgcaacaactgctgtttatccatttcagaattgggtgtcgacatagcagaataggcgttactcgacagaggagagcaagaaatggagccagtagatcctag'.upper()
vif_seq = 'atggaaaacagatggcaggtgatgattgtgtggcaagtagacaggatgaggattaacacatggaaaagattagtaaaacaccatatgtatatttcaaggaaagctaaggactggttttatagacatcactatgaaagtactaatccaaaaataagttcagaagtacacatcccactaggggatgctaaattagtaataacaacatattggggtctgcatacaggagaaagagactggcatttgggtcagggagtctccatagaatggaggaaaaagagatatagcacacaagtagaccctgacctagcagaccaactaattcatctgcactattttgattgtttttcagaatctgctataagaaataccatattaggacgtatagttagtcctaggtgtgaatatcaagcaggacataacaaggtaggatctctacagtacttggcactagcagcattaataaaaccaaaacagataaagccacctttgcctagtgttaggaaactgacagaggacagatggaacaagccccagaagaccaagggccacagagggagccatacaatgaatggacactag'.upper()

m = mutation.Mutant(vpr_seq)
m.setOverGene(vif_seq)

#identification of all mutations in the overprinted region that do not change the polypeptide sequence of the overlapped gene,
def find_non_deleterious_mutations(mutant_object):
	'''
	Given a Mutant object with associated overlapping gene,
	returns a list of mutations that do not change the amino
	acid sequence of the overlapping gene.
	'''
	overNts = mutant_object.seq[mutant_object.overGene.startNucleotideIndex+mutant_object.overGene.frame:]
	targetAAs = core.translate(overNts)
	mutants = []
	for i in range(len(targetAAs)):
		for nt in 'ACGT':
			targetLoc = i*3+2
			targetNt = overNts[targetLoc]
			if nt == targetNt:
				next
			newNts = overNts[:targetLoc]+nt+overNts[targetLoc+1:]
			if core.translate(newNts) == targetAAs:
				mutants.append([targetLoc+(3-mutant_object.overGene.frame), nt])
	return mutants
print "Non-deleterious mutations [nt, nt index]:"
print find_non_deleterious_mutations(m)
print '='*25

#mutagenesis of hydrophobic to non-hydrophobic amino acid residues in the target gene
def find_difference(seq1,seq2):
	'''
	Helper function to find *a single* difference between
	two strings.
	'''
	for i in xrange(len(seq1)):
		if seq1[i] != seq2[i]:
			return seq1[i],seq2[i]
	return False

def find_swap_mutants(mutant_object):
	'''
	Given a Mutant object with associated overlapping gene,
	returns a list of mutations that change the hydrophobicity
	of the amino acid in the target gene without changing the
	amino acid sequence of the overlapping gene.
	'''
	not_harmful = find_non_deleterious_mutations(mutant_object)
	simplified_polar = 'RNDEQHKSTY'
	simplified_nonpolar = 'ACGILMFPWV'
	final_mutants = []	
	initialAAs = core.translate(mutant_object.seq)
	for mutant in not_harmful:
		newNts = mutant_object.seq[:mutant[0]]+mutant[1]+mutant_object.seq[mutant[0]+1:]
		newAAs = core.translate(newNts)
		if len(newAAs) == len(initialAAs): #ignore stop codon additions
			diff = find_difference(initialAAs, newAAs)
			if diff != False:
				if (diff[0] in simplified_polar and diff[1] in simplified_nonpolar) or (diff[1] in simplified_polar and diff[0] in simplified_nonpolar):
					final_mutants.append([mutant[0],mutant[1],diff[0]+'->'+diff[1]])
	return final_mutants
	
print "Mutations that swap polarity [nt, nt index, aa change]:"
print find_swap_mutants(m)
print '='*25

#generating a sequence with as many AA polarity changes as possible
def scrambler(mutant_object):
	'''
	Given a Mutant object with associated overlapping gene,
	returns mutated sequence with as many amino acid polarity
	changes as possible without changing the amino acid sequence
	of the overlapping gene.
	'''
	scrambling_mutants = find_swap_mutants(mutant_object)
	#positions = sorted(list(set([mut[0] for mut in scrambling_mutants])))
	#used_positions = []
	final_seq = ''
	prev_pos = -1
	for mut in scrambling_mutants:
		if mut[0] != prev_pos:
			final_seq += mutant_object.seq[prev_pos+1:mut[0]]+mut[1]
			prev_pos = mut[0]
	final_seq += mutant_object.seq[prev_pos+1:]
	return final_seq
	
print "Mutated Vpr sequence with as many polarity changes as possible without disturbing Vpx sequence:"
print scrambler(m)
