# Supplementary material for: Pyviko: an automated Python tool to design gene knockouts in complex viruses with overlapping genes
Source: BMC Microbiol. 2017 Jan 7;17:12. doi: 10.1186/s12866-016-0920-3 (PMC5219722; doi:10.1186/s12866-016-0920-3)
Supplement: Additional file 6: — The Pyviko source code, version 1.0.1.1. Current release available from the Python Package Index [13]. (GZ 7 kb) [file 12866_2016_920_MOESM6_ESM.gz]

Archive with 8 entries (6 files):
- pyviko-1.0.1.1
- pyviko-1.0.1.1/PKG-INFO
- pyviko-1.0.1.1/setup.py
- pyviko-1.0.1.1/pyviko
- pyviko-1.0.1.1/pyviko/__init__.py
- pyviko-1.0.1.1/pyviko/core.py
- pyviko-1.0.1.1/pyviko/mutation.py
- pyviko-1.0.1.1/pyviko/restriction.py
