# Supplementary material for: Pyviko: an automated Python tool to design gene knockouts in complex viruses with overlapping genes
Source: BMC Microbiol. 2017 Jan 7;17:12. doi: 10.1186/s12866-016-0920-3 (PMC5219722; doi:10.1186/s12866-016-0920-3)
Supplement: Additional file 6: — The Pyviko source code, version 1.0.1.1. Current release available from the Python Package Index [13]. (GZ 7 kb) [file 12866_2016_920_MOESM6_ESM.gz › pyviko-1.0.1.1/PKG-INFO]

Metadata-Version: 1.1
Name: pyviko
Version: 1.0.1.1
Summary: Design knockout viruses in Python
Home-page: https://github.com/louiejtaylor/pyViKO
Author: LJ Taylor
Author-email: ltaylor7@tulane.edu
License: MIT License
Description: UNKNOWN
Platform: UNKNOWN
Classifier: Intended Audience :: Science/Research
Classifier: Environment :: Console
Classifier: Environment :: Web Environment
Classifier: License :: OSI Approved :: MIT License
Classifier: Programming Language :: Python :: 2.7
Classifier: Topic :: Scientific/Engineering :: Bio-Informatics
