# Supplementary material for: Pyviko: an automated Python tool to design gene knockouts in complex viruses with overlapping genes
Source: BMC Microbiol. 2017 Jan 7;17:12. doi: 10.1186/s12866-016-0920-3 (PMC5219722; doi:10.1186/s12866-016-0920-3)
Supplement: Additional file 6: — The Pyviko source code, version 1.0.1.1. Current release available from the Python Package Index [13]. (GZ 7 kb) [file 12866_2016_920_MOESM6_ESM.gz › pyviko-1.0.1.1/setup.py]

from distutils.core import setup

setup(name='pyviko',
	version='1.0.1.1',
	description='Design knockout viruses in Python',
	author='LJ Taylor',
	author_email='l'+'taylor'+str(3+4)+'@'+'tu'+'lane.edu',
	url='https://github.com/louiejtaylor/pyViKO',
	packages=['pyviko'],
	license='MIT License',
	classifiers = ['Intended Audience :: Science/Research',
				'Environment :: Console',
				'Environment :: Web Environment',
				'License :: OSI Approved :: MIT License',
				'Programming Language :: Python :: 2.7',
				'Topic :: Scientific/Engineering :: Bio-Informatics',],
	py_modules = ['pyviko.core', 'pyviko.mutation', 'pyviko.restriction']
     )
